# Supplementary material for: Safety Evaluation of Heavy Metal Contamination and Pesticide Residues in Coix Seeds in Guizhou Province, China
Source: Foods. 2022 Jul 31;11(15):2286. doi: 10.3390/foods11152286 (PMC9367953; doi:10.3390/foods11152286)
Supplement: Supplementary file 1 [file foods-11-02286-s001.zip]

Archive with 1 entries (1 files):
- foods-1806888-supplementary.pdf
